# Supplementary material for: Maternal Nutrient Excess Induces Stress Signaling and Decreases Mitochondrial Number in Term Fetal Baboon Skeletal Muscle
Source: Biology (Basel). 2025 Jul 17;14(7):868. doi: 10.3390/biology14070868 (PMC12293026; doi:10.3390/biology14070868)
Supplement: Supplementary file 1 [file biology-14-00868-s001.zip]

Archive with 2 entries (2 files):
- biology-3673214-supplementary---Biology_Statement of Honor 4.pdf
- biology-3673214-supplementary.pdf
